# Supplementary material for: Synergistic Photodynamic/Antibiotic Therapy with Photosensitive MOF-Based Nanoparticles to Eradicate Bacterial Biofilms
Source: Pharmaceutics. 2023 Jun 26;15(7):1826. doi: 10.3390/pharmaceutics15071826 (PMC10385796; doi:10.3390/pharmaceutics15071826)
Supplement: Supplementary file 1 [file pharmaceutics-15-01826-s001.zip]

Archive with 1 entries (1 files):
- pharmaceutics-2448626-supplementary.pdf
